# Supplementary material for: Changes of Volatile Flavor Compounds in Sea Buckthorn Juice during Fermentation Based on Gas Chromatography–Ion Mobility Spectrometry
Source: Foods. 2022 Nov 1;11(21):3471. doi: 10.3390/foods11213471 (PMC9655934; doi:10.3390/foods11213471)
Supplement: Supplementary file 1 [file foods-11-03471-s001.zip]

Archive with 1 entries (1 files):
- foods-1937232-supplementary (1).pdf
